# Supplementary material for: From Discovery to Manufacturing: A Quantitative Review of Phosphonates and Strategies for High-Titer Production
Source: Microorganisms. 2026 May 22;14(6):1170. doi: 10.3390/microorganisms14061170 (PMC13302981; doi:10.3390/microorganisms14061170)
Supplement: Supplementary file 1 [file microorganisms-14-01170-s001.zip]

Archive with 1 entries (1 files):
- microorganisms-4278293-supplementary.pdf
